# Supplementary material for: A PET imaging study of the brain changes of glucose metabolism in patients with temporal lobe epilepsy and depressive disorder
Source: BMC Med Imaging. 2021 Feb 22;21:33. doi: 10.1186/s12880-021-00547-x (PMC7898449; doi:10.1186/s12880-021-00547-x)
Supplement: Supplementary file 1 — Additional file 1. Basic clinical data and SUV Z scores of patients with temporal lobe epilepsy. [file 12880_2021_547_MOESM1_ESM.xlsx]

## Sheet: Patients' Clinical profile
Patient Number	Sex	Age	Years since beginning	Side	parietal SUV Z scores			temporal SUV Z scores			frontal SUV Z scores			occipital SUV Z scores			posterior SUV Z scores			anterior SUV Z scores			medial frontal SUV Z scores			medial parietal SUV Z scores			sensorimotor SUV Z scores			visual SUV Z scores			caudate nucleus SUV Z scores			cerebellum SUV Z scores			vermis SUV Z scores			average association SUV Z scores			averaged cerebral SUV Z scores	global average SUV Z scores	HAMD-24 total scores
TLE with depression					ZRight	ZLeft	Zright-ZLeft	ZRight	ZLeft	Zright-ZLeft	ZRight	ZLeft	Zright-ZLeft	ZRight	ZLeft	Zright-ZLeft	ZRight	ZLeft	Zright-ZLeft	ZRight	ZLeft	Zright-ZLeft	ZRight	ZLeft	Zright-ZLeft	ZRight	ZLeft	Zright-ZLeft	ZRight	ZLeft	Zright-ZLeft	ZRight	ZLeft	Zright-ZLeft	ZRight	ZLeft	Zright-ZLeft	ZRight	ZLeft	Zright-ZLeft	ZRight	ZLeft	Zright-ZLeft	ZRight	ZLeft	Zright-Zleft	Zaveraged cerebral	Zglobal average
1	M	33	15	Left temporal	-1.56	-1.36	-0.2	-0.89	-0.09	-0.8	-0.79	-1.01	0.22	-1.8	-2.25	0.45	-1.25	-0.78	-0.47	-0.54	-0.43	-0.11	-1.29	-1.58	0.29	-2.02	-0.96	-1.06	-1.13	-0.84	-0.29	-4.14	-3.96	-0.18	0.41	-0.55	0.96	-1.48	-0.77	-0.71	-0.89	-1.26	0.37	-0.93	-0.76	-0.17	-1.12	-1.03	11
2	F	39	12	Left temporal	-0.76	0.43	-1.19	-0.24	1.47	-1.71	-0.08	1.24	-1.32	-1.96	-1.68	-0.28	-0.39	0.23	-0.62	-0.84	-0.49	-0.35	-1.3	0.12	-1.42	-0.69	0.34	-1.03	-1.03	-0.17	-0.86	-2.98	-2.97	-0.01	-5.07	-2	-3.07	-0.25	-0.32	0.07	-0.93	-0.7	-0.23	-0.23	1.2	-1.43	-0.24	-0.27	13
3	M	29	17	Left temporal	-1.82	-1.14	-0.68	-1.58	-0.86	-0.72	-1.35	-0.67	-0.68	-1.82	-2.2	0.38	-1.37	-1.03	-0.34	-1.18	-1.07	-0.11	-1.59	-0.97	-0.62	-1.34	-0.62	-0.72	-2.04	-1.03	-1.01	-2.42	-2.17	-0.25	-1.14	-0.69	-0.45	1.6	1.28	0.32	-0.67	-0.48	-0.19	-1.49	-0.8	-0.69	-1.21	-0.87	16
4	F	23	18	Left temporal	0.73	1.07	-0.34	1.33	2.62	-1.29	0.5	0.92	-0.42	-0.2	0.04	-0.24	0.06	0.3	-0.24	-0.25	-0.07	-0.18	0.48	0.32	0.16	0.7	0.64	0.06	0.23	0.54	-0.31	-0.12	0	-0.12	-0.52	-0.95	0.43	0.94	0.71	0.23	0.4	0.71	-0.31	0.8	1.49	-0.69	0.63	0.57	18
5	M	28	27	Left temporal	0.59	1.63	-1.04	0.58	3.06	-2.48	0.67	1.29	-0.62	-1.26	-0.28	-0.98	0.05	0.46	-0.41	0.53	0.83	-0.3	-0.18	0.44	-0.62	0.28	1.05	-0.77	-0.22	-0.12	-0.1	-1.48	-1.2	-0.28	0.93	0.65	0.28	-0.08	-0.21	0.13	-0.33	-0.71	0.38	0.63	1.91	-1.28	0.58	0.45	26
6	F	20	16	Left temporal	-0.68	-0.17	-0.51	-0.12	1.38	-1.5	-0.62	-0.64	0.02	-1.08	-1.28	0.2	0.07	0.23	-0.16	-0.32	-0.35	0.03	-0.84	-1	0.16	0.04	0.47	-0.43	-0.18	-0.5	0.32	-2.24	-2.49	0.25	-0.78	-1.83	1.05	0.05	0.18	-0.13	-0.98	-0.6	-0.38	-0.47	0.08	-0.55	-0.45	-0.36	19
7	M	34	20	Right temporal	0.46	0.57	-0.11	1.84	0.21	1.63	0.32	0.05	0.27	-0.21	-0.04	-0.17	0.13	0.49	-0.36	-0.72	-0.74	0.02	-0.71	-0.08	-0.63	0.19	1.31	-1.12	0.85	1.35	-0.5	-0.62	-0.4	-0.22	-1.72	-2.19	0.47	-1.1	-0.74	-0.36	-0.5	-0.39	-0.11	0.83	0.18	0.65	0.2	0.12	13
8	M	25	18	Right temporal	0.96	0.31	0.65	1.33	0.26	1.07	0.44	0.46	-0.02	-1.06	-0.89	-0.17	0.03	0	0.03	0.58	0.14	0.44	0.25	-0.17	0.42	0.42	0.17	0.25	0.28	1.07	-0.79	-2.56	-3.74	1.18	-1.6	-2.16	0.56	-0.39	-0.45	0.06	-1.94	-2.4	0.46	0.8	0.37	0.43	0.12	0.05	9
9	M	25	24	Right temporal	-1.31	-1.64	0.33	0.58	-1.18	1.76	-0.96	-1.27	0.31	-2.87	-3.31	0.44	-1.33	-1.38	0.05	-0.65	-0.97	0.32	-1.1	-1.7	0.6	-1.15	-1.56	0.41	-0.92	-0.44	-0.48	-3.33	-3.17	-0.16	-1.26	-2.78	1.52	-1.25	-1.24	-0.01	-1.69	-1.67	-0.02	-0.51	-1.29	0.78	-1.22	-1.22	9
10	M	29	19	Right temporal	-0.04	-0.04	0	0.11	-0.42	0.53	0.23	0.24	-0.01	-1.02	-0.78	-0.24	-0.62	-0.39	-0.23	-0.29	-0.25	-0.04	-0.29	-0.38	0.09	0.2	0.26	-0.06	-0.5	-0.53	0.03	-1.63	-0.97	-0.66	-1.72	-2.36	0.64	-1.18	-1.33	0.15	-1.25	-1.3	0.05	0.16	-0.01	0.17	-0.18	-0.35	12
11	F	29	14	Right temporal	0.35	0.04	0.31	1.96	0.66	1.3	0.45	0.34	0.11	-0.32	-0.33	0.01	0.53	0.35	0.18	0.95	0.64	0.31	0.62	0.52	0.1	1.01	0.52	0.49	0.61	0.56	0.05	-0.62	-0.33	-0.29	-0.03	-0.56	0.53	1.17	0.95	0.22	0.4	0.17	0.23	0.92	0.4	0.52	0.53	0.56	17
																																											Mean	0.0463636	0.251818	-0.205455	-0.214545	-0.213636	14.82
TLE without depression
12	M	19	11	Left temporal	-0.98	-0.75	-0.23	-0.51	-0.1	-0.41	-0.83	-0.57	-0.26	-0.69	-1.13	0.44	-0.37	-0.37	0	-1.02	-1	-0.02	-1.25	-0.96	-0.29	-0.54	-1.01	0.47	-0.24	-0.02	-0.22	-0.02	-0.24	0.22	-0.12	0.97	-1.09	0.22	0.37	-0.15	-0.18	0.06	-0.24	-0.75	-0.44	-0.31	-0.59	-0.45	7
13	F	24	2	Left temporal	1.1	1.83	-0.73	0.04	1.32	-1.28	0.49	1.32	-0.83	-0.39	0.39	-0.78	0.28	0.96	-0.68	-0.33	-0.35	0.02	-0.55	0.25	-0.8	1.03	1.4	-0.37	0.8	0.31	0.49	-0.67	-0.42	-0.25	-1.39	-1.12	-0.27	-0.28	-0.67	0.39	-0.67	-0.78	0.11	0.43	1.39	-0.96	0.47	0.28	3
14	M	26	6	Left temporal	-0.82	-0.55	-0.27	-0.23	-1.16	0.93	-0.87	-0.78	-0.09	-2.8	-3.25	0.45	-1.33	-0.96	-0.37	-1	-1.04	0.04	-1.52	-1.3	-0.22	-1.01	-0.86	-0.15	-0.51	-0.39	-0.12	-3.52	-3.45	-0.07	-0.47	-2.29	1.82	-1.55	-1.43	-0.12	-1.38	-1.47	0.09	-0.66	-0.87	0.21	-1.14	-1.09	6
15	F	25	6	Left temporal	-0.14	0.92	-1.06	-0.01	1.8	-1.81	0.01	0.68	-0.67	-0.37	0.42	-0.79	-0.13	0.21	-0.34	0.07	0.21	-0.14	-0.3	0.3	-0.6	-0.17	0.48	-0.65	0.43	0.39	0.04	0.14	0.18	-0.04	-1	-2.21	1.21	0.99	0.74	0.25	1	0.94	0.06	-0.02	1.08	-1.1	0.29	0.35	1
16	M	26	20	Left temporal	1.98	3.22	-1.24	1.77	3.65	-1.88	1.76	2.99	-1.23	0.99	2.22	-1.23	0.36	1.38	-1.02	0.47	0.45	0.02	2.01	2.92	-0.91	1.91	2.91	-1	1.97	2.62	-0.65	-0.03	0.7	-0.73	0.14	1.01	-0.87	0.35	-0.19	0.54	0.51	-0.06	0.57	1.79	3.24	-1.45	1.99	1.65	7
17	M	27	26	Left temporal	0.9	1.33	-0.43	0.76	1.31	-0.55	0.68	1.42	-0.74	0.31	1.09	-0.78	0.03	0.55	-0.52	0.17	0.31	-0.14	0.49	0.96	-0.47	1.38	1.65	-0.27	0.65	0.78	-0.13	-0.22	0.5	-0.72	-1.02	-0.05	-0.97	0.02	0.14	-0.12	-0.15	0.06	-0.21	0.74	1.37	-0.63	0.83	0.68	3
18	F	24	23	Left temporal	-0.37	0.06	-0.43	-0.27	0.26	-0.53	-0.12	-0.29	0.17	-1.05	-0.78	-0.27	-0.97	-0.46	-0.51	0.02	-0.12	0.14	-0.25	-0.39	0.14	0.58	1.03	-0.45	-0.42	0.74	-1.16	-2.28	-2.17	-0.11	-0.73	-1	0.27	0.29	0.13	0.16	0.01	-0.7	0.71	-0.21	-0.06	-0.15	-0.22	-0.15	5
19	M	29	26	Left temporal	0.91	1.96	-1.05	0.97	2.63	-1.66	0.42	1.47	-1.05	0.12	0.8	-0.68	0.01	0.92	-0.91	-0.14	0.29	-0.43	-0.09	1.57	-1.66	1.22	1.75	-0.53	0.16	1.25	-1.09	-0.64	0.25	-0.89	0.84	1.27	-0.43	0.06	-0.36	0.42	0.52	-0.18	0.7	0.66	1.91	-1.25	0.9	0.68	3
20	M	22	19	Left temporal	0.34	1.37	-1.03	-0.24	1.38	-1.62	-0.13	0.66	-0.79	-0.13	0.21	-0.34	0.59	0.89	-0.3	-0.32	-0.38	0.06	-0.43	0.19	-0.62	0.3	0.81	-0.51	-0.42	-0.52	0.1	0.18	0.18	0	0.46	-0.96	1.42	-0.18	-0.51	0.33	-0.55	-0.49	-0.06	-0.1	0.99	-1.09	0.23	0.12	1
21	M	24	11	Left temporal	0.57	0.99	-0.42	0.33	1.55	-1.22	0.61	1.2	-0.59	0.79	1.33	-0.54	0.03	0.6	-0.57	-0.11	-0.03	-0.08	0.34	0.45	-0.11	1.39	1.49	-0.1	0.89	1.22	-0.33	0.5	0.85	-0.35	0.29	-0.21	0.5	-0.01	-0.23	0.22	0.33	-0.14	0.47	0.51	1.28	-0.77	0.73	0.61	7
22	M	24	6	Left temporal	0.43	0.64	-0.21	0.62	0.92	-0.3	0.19	0.52	-0.33	-0.08	0.35	-0.43	-0.31	-0.34	0.03	-0.39	-0.35	-0.04	0.32	0.54	-0.22	0.79	0.55	0.24	0.84	0.77	0.07	-0.45	-0.75	0.3	0.17	-0.23	0.4	-1.02	-0.84	-0.18	-0.81	-0.97	0.16	0.36	0.67	-0.31	0.35	0.19	6
23	F	31	19	Right temporal	1.23	-0.18	1.41	1.05	-0.09	1.14	1.05	0.09	0.96	-0.74	-0.75	0.01	0.23	0.11	0.12	0.47	0.17	0.3	0.76	-0.03	0.79	0.96	-0.08	1.04	0.57	0.61	-0.04	-1.73	-1.86	0.13	0.87	-0.31	1.18	1.88	1.59	0.29	0.56	0.63	-0.07	1.07	-0.04	1.11	0.25	0.39	6
24	M	40	20	Right temporal	1.32	1.36	-0.04	1.49	0.87	0.62	1.15	1.21	-0.06	0.91	0.46	0.45	0.86	0.79	0.07	0.86	0.75	0.11	0.43	0.83	-0.4	2.03	1.57	0.46	0.25	-0.04	0.29	0.94	0.68	0.26	0.58	0.06	0.52	0.27	0.25	0.02	-0.18	0.3	-0.48	1.28	1.12	0.16	0.94	0.83	6
																																											Mean	0.492727	0.971818	-0.479091	0.468182	0.387273	4.63636
	Red:Z>1.64
	Green:Z<-1.64
